# Supplementary material for: Design of Pectin-Based Hydrogel Microspheres for Targeted Pulmonary Delivery
Source: Gels. 2023 Sep 1;9(9):707. doi: 10.3390/gels9090707 (PMC10529711; doi:10.3390/gels9090707)
Supplement: Supplementary file 1 [file gels-09-00707-s001.zip]

Archive with 3 entries (2 files):
- Supplementary  New/
- Supplementary  New/Movie S1.mov
- Supplementary  New/Supplementary Material Zhang.pdf
